# Supplementary material for: Impact of Daily and Seasonal Variation on the Phytochemical Profile of Larrea cuneifolia in Northwestern Argentina
Source: Plants (Basel). 2025 Oct 31;14(21):3332. doi: 10.3390/plants14213332 (PMC12608709; doi:10.3390/plants14213332)
Supplement: Supplementary file 1 [file plants-14-03332-s001.zip]

Archive with 1 entries (1 files):
- plants-3908388-supplementary.pdf
